# Supplementary material for: An interactive database of Leishmania species distribution in the Americas
Source: Sci Data. 2020 Apr 3;7:110. doi: 10.1038/s41597-020-0451-5 (PMC7125201; doi:10.1038/s41597-020-0451-5)
Supplement: Supplementary file 1 — Supplementary information [file 41597_2020_451_MOESM1_ESM.xlsx]

## Sheet: Hoja1
Supplementary table 1. Crosstab with the species and the host
	Akodon	Aotus	Alouatta	Artibeus	Ateles	Bos	Brumptomyia	Canis	Carollia	Catha	Cavia	Cebus	Cerdocyon	Cerradomys	Chiroptera	Choloepus	Coendou	Conepatus	Cricetidae	Cricetinae	Dasypodidae	Dasypus	Didelphis	Equus	Eumops	Evandromyia	Felis	Heteromys	Homo	Hystrcognathi	Lutzomyia	Marmosa	Melanomys	Mesocricetus	Metachirus	Micropygomyia	Microrizomys	Molossus	Mus	Necromys	No specific	Nyssomyia	Oryctolagua	Oryzomys	Panthera	Pintomyia	Platyrrhinus	Pressatia	Proechimys
Argentina	3	1	-	-	-	-	-	4	-	-	-	-	-	-	-	-	-	-	-	-	-	-	-	-	-	-	-	-	21	-	6	-	-	-	-	1	-	-	-	-	-	-	-	-	-	-	-	-	-
Belize	-	-	-	-	-	-	-	-	-	-	-	-	-	-	-	-	-	-	-	-	-	-	-	-	-	-	-	-	7	-	-	-	-	-	-	-	-	-	-	-	-	-	-	-	-	-	-	-	-
Bolivia	-	-	-	-	-	-	-	-	-	-	-	-	-	-	-	-	-	8	-	-	-	-	-	-	-	-	-	-	37	-	11	-	-	-	-	-	-	-	-	-	-	-	-	1	-	-	-	-	-
Brazil	1	-	-	-	1	7	1	107		1	1	1	10	2	1	2	6		2	1	1	2	25	18	9	3	8	-	133	5	66	5	-	4	5	-	-	5	11	3		1	2	-	2	-	1		6
Colombia	-	-	-	-	-	-	-	25	-	-	-	-	-	-	-	1	-	-	-	-	-	-	8	1	-	-	-	-	187	-	26	2	1		-	-	1	-	1	-	7	-	-	1	-	1	-	-	1
Costa Rica	-	-	-	-	-	-	-	-	-	-	-	-	-	-	-	-	-	-	-	-	-	-	-	-	-	-	-	-	20	-	-	-	-	-	-	-	-	-	-	-	-	-	-	-	-	-	-	-	-
Ecuador	-	-	-	-	-	-	1	-	-	-	-	-	-	-	-	-	-	-	-	-	-	-	-	-	-	-	-	-	71	-	20	-	-	-	-	1	-	-	-	-	-	3	-	-	-	-	-	2	-
Guatemala	-	-	-	-	-	-	-	-	-	-	-	-	-	-	-	-	-	-	-	-	-	-	-	-	-	-	-	-	2	-	3	-	-	-	-	-	-	-	-	-	-	-	-	-	-	-	-	-	-
Honduras	-	-	-	-	-	-	-	-	-	-	-	-	-	-	-	-	-	-	-	-	-	-	-	-	-	-	-	-	11	-	-	-	-	-	-	-	-	-	-	-	-	-	-	-	-	-	-	-	-
Mexico	-	-	2	5	-	-	-	14		-	-	-	-	-	-	-	-	-	17	-	-	-	-	-	-	-	5	1	71	-	5	-	-	-	-	-	-	-	17	-	-	-	-	1	-	-	-	-	-
Nicaragua	-	-	-	-	-	-	-	-	-	-	-	-	-	-	-	-	-	-	-	-	-	-	-	-	-	-	-	-	51	-	-	-	-	-	-	-	-	-	-	-	-	-	-	-	-	-	-	-	-
Panama	-	-	-	-	-	-	-	-	-	-	-	-	-	-	-	-	-	-	-	-	-	-	-	-	-	-	-	-	6	-	-	-	-	-	-	-	-	-	-	-	-	-	-	-	-	-	-	-	-
Peru	1	-	-	-	-	-	-	8		-	-	-	-	-	-	-	-	1	-	-	-	-	1	-	-	-	-	-	195	-	26	1	-	-	-	-	-	-	-	-	-	-	-	-	-	-	-	-	-
Suriname	-	-	-	-	-	-	-	-		-	-	-	-	-	-	-	-	-	-	-	-	-	-	-	-	-	-	-	9	-	5	-	-	-	-	-	-	-	-	-	-	-	-	-	-	-	-	-	-
Uruguay	-	-	-	-	-	-	-	1		-	-	-	-	-	-	-	-	-	-	-	-	-	-	-	-	-	-	-		-		-	-	-	-	-	-	-	-	-	-	-	-	-	-	-	-	-	-
Venezuela	-	-	-	-	-	-	-	14	1	-	-	-	-	-	-	-	-	-	-	-	-	-	4	2	-	-	1	-	37	-	16	-	-	-	-	-	-	-	-	-	-	-	-	-	-	-	-	-	-
[truncated: 10 more columns]
